# Supplementary material for: Pregnancy Apps for Self-Monitoring: Scoping Review of the Most Popular Global Apps Available in Australia
Source: Int J Environ Res Public Health. 2023 Jan 5;20(2):1012. doi: 10.3390/ijerph20021012 (PMC9858738; doi:10.3390/ijerph20021012)
Supplement: Supplementary file 1 [file ijerph-20-01012-s001.zip]

Archive with 6 entries (5 files):
- ijerph-2088281-supplementary/Supplementary_Material_appreview_4.01.23/
- ijerph-2088281-supplementary/Supplementary_Material_appreview_4.01.23/Supplementary_CodeS1_Appstorescrapers.pdf
- ijerph-2088281-supplementary/Supplementary_Material_appreview_4.01.23/Supplementary_SpreadsheetS1_PregnancyAppList.xlsx
- ijerph-2088281-supplementary/Supplementary_Material_appreview_4.01.23/Supplementary_TableS1_AppScoringCriteria.pdf
- ijerph-2088281-supplementary/Supplementary_Material_appreview_4.01.23/Supplementary_TableS2_Statstables.pdf
- ijerph-2088281-supplementary/Supplementary_Material_appreview_4.01.23/Supplementary_TableS3_Fullappscores.pdf
