# Supplementary material for: Pregnancy Apps for Self-Monitoring: Scoping Review of the Most Popular Global Apps Available in Australia
Source: Int J Environ Res Public Health. 2023 Jan 5;20(2):1012. doi: 10.3390/ijerph20021012 (PMC9858738; doi:10.3390/ijerph20021012)
Supplement: Supplementary file 1 [file ijerph-20-01012-s001.zip › ijerph-2088281-supplementary/Supplementary_Material_appreview_4.01.23/Supplementary_SpreadsheetS1_PregnancyAppList.xlsx]

## Sheet: Sheet1
Full list of included apps (webscraped data)
App code	Title (names on other stores included)	Shortened title	url for Download	Description	Category (Apple App Store)	Category (Google Play Store)	Cost to use (AUD)	Subscription paid (to access additional app features)	Cost of Download (AUD)	developer	developer Url	Developer category	Store (apps in both store, were tested on both)	Version used for scoring	Device used for scoring (apps in both store, were tested on iOs first)	Tested on
AR_2	Hello Belly: Pregnancy Tracker	Hello Belly	https://apps.apple.com/us/app/hello-belly-pregnancy-tracker/id1179876447?uo=4	The most adorable ultimate guide for future moms and dads. Get professional tips every day of your pregnancy, written by the top experts. No heavy medical information â€” only useful practical tips presented in a fun way. No doubt, each tip will make you smile! â€¢ Over 400 tips written by top experts â€¢ 3D and AR visualizations of a baby in the womb, week-by-week â€¢ Best-in-class Meditations f…	Medical	Medical	49.47	Yes	Free	HelloBaby, Inc	https://apps.apple.com/us/developer/hellobaby-inc/id898977966?uo=4	Commercial	Both	Version 2.1.7 (iOS) and version 3.1.31 (Android)	Apple iPhone (iOS)	Smartphone
AR_3	Pregnancy calculator, symptoms	Pregnancy-Krishnu	https://play.google.com/store/apps/details?id=com.klapp.pregnancycalandcal&hl=en&gl=us	Pregnancy app provide features for pregnancy symptoms, pregnancy test, pregnancy calculator, pregnancy week by week information, pregnancy stages, pregnancy due date calculator, pregnancy calendar, pregnancy tracker, pregnancy tips, baby tracker. Have you missed your period ? if yes then you need a perfect pregnancy monitor to take care for you and your future baby.		Parenting	0	No	Free	Krishnu labs	https://www.appbrain.com/app/pregnancy-calculator-symptoms-signs-calendar/com.klapp.pregnancycalandcal	Commercial	Google Play Store	Version 4.0	Samsung (Android)	Smartphone
AR_9	Pregnancy App and Baby Tracker (or BabyCentre on AppleApp Store)	BabyCentre	https://play.google.com/store/apps/details?id=com.babycenter.pregnancytracker&hl=en&gl=us	From the brand chosen by over 400 million expecting parents, BabyCenter's pregnancy tracker and baby development calendar app guides you through the countdown to your baby‚Äôs due date ‚Äì week by week and day by day ‚Äì with pregnancy tips and fetal development videos timed for each stage of pregnancy._x000D_ _x000D_ The BabyCenter app is for every period of the parenting journey:_x000D_ Whether…	Health & Fitness	Parenting	0	No	Free	BabyCenter	http://www.babycenter.com	Commercial	Both	Version 4.22.3 (iOS) and version 4.18.2 (Android)	Apple iPhone (iOS)	Smartphone
AR_14	Woman's Pregnancy	Woman's Pregnancy	https://apps.apple.com/us/app/womans-pregnancy/id1235690376?uo=4	The only personalized pregnancy, labor and newborn app youâ€™ll need, from one of the largest birthing hospitals! Track your progress week-by- week, keep a diary with photos, log your contractions, record feeding and diaper changes during your babyâ€™s first weeks. Learn safety tips and track approved medications. And if youâ€™re having twins or triplets, we have tools for you too! Features inclu…	Health & Fitness		0	No	Free	Womans Hospital	https://apps.apple.com/us/developer/womans-hospital/id1235690375?uo=4	Commercial (medical hospital)	Apple App Store	Version 1.1.38	Apple iPhone (iOS)	Smartphone
AR_17	280days : Pregnancy Diary App	280days	https://apps.apple.com/us/app/280days-pregnancy-diary-app/id995864179?uo=4	[Learn how the baby in your tummy is growing!] [Can be shared with your spouse!] [Turn your pregnancy records into a book!] ï¼Šï¼Šï¼Šï¼Šï¼Šï¼Šï¼Šï¼Šï¼Šï¼Šï¼Šï¼Šï¼Šï¼Šï¼Šï¼Šï¼Šï¼Šï¼Šï¼Šï¼Šï¼Šï¼Š Enjoy your pregnancy even more! ï¼Šï¼Šï¼Šï¼Šï¼Šï¼Šï¼Šï¼Šï¼Šï¼Šï¼Šï¼Šï¼Šï¼Šï¼Šï¼Šï¼Šï¼Šï¼Šï¼Šï¼Šï¼Šï¼Š 280days is a pregnancy record and diary app that allows you to further enjoy your pregnancy. Enjoy crea…	Medical	Parenting	0	No	Free	amane factory inc.	https://apps.apple.com/us/developer/amane-factory-inc/id942974986?uo=4	Commercial	Both	Version 3.0.29 (iOS) and version 3.0.29 (Android)	Apple iPhone (iOS)	Smartphone
AR_18	AMMA Pregnancy Tracker	AMMA Pregnancy Tracker	https://apps.apple.com/us/app/amma-pregnancy-tracker/id990178211?uo=4	Pregnant? Get the free app for expectant to track how your baby grows. AMMA Pregnancy Calendar - is an indispensable tool for the expectant mother! Get detailed information on the development of your baby at each week of pregnancy. Hundreds of thousands of women choose this application. Join us! With AMMA Pregnancy Calendar you can easily: - Get DAILY pregnancy info - Track your pregnancy 9 month…	Medical	Medical	Free trial for one week and then 19.00 one time payment	Free trial	Free	PERIOD TRACKER & PREGNANCY AND BABY CALENDAR LIMITED	https://apps.apple.com/us/developer/period-tracker-pregnancy-and-baby-calendar-limited/id1546046024?uo=4	Commercial	Both	Version 3.21.1 (iOS) and version 3.12.31 (Android)	Apple iPhone (iOS)	Smartphone
AR_22	Baby2Body: Pregnancy Wellness	Baby2Body	https://apps.apple.com/us/app/baby2body-pregnancy-wellness/id1108801085?uo=4	You have a once in a lifetime opportunity to create a healthier future for you and your baby by living a healthier life right now. Baby2Body takes the guesswork out of staying healthy and happy at every stage of motherhood by coaching you on how to optimize your fitness, nutrition, and emotional wellbeing. Our programs are designed for fertility, pregnancy, and 3 years of postpartum. We work with…	Health & Fitness	Health & Fitness	0, but to access all exercises subscription required (annual-194.99, monthly-32.99 and lifetime-399.99)	No	Free	Baby2Body Limited	https://apps.apple.com/us/developer/baby2body-limited/id1108801084?uo=4	Commercial	Both	Version 4.0.20 (iOS) and version 0.4.9 (Android)	Apple iPhone (iOS)	Smartphone
AR_23	Babynote - Pregnancy Timeline	Babynote	https://apps.apple.com/us/app/babynote-pregnancy-timeline/id1073339041?uo=4	Babynote accompanies You week by week through the different stages of your pregnancy, bringing You the most important information and facts about Your developing baby and Your health. Experience the miracle of birth in a new, beautiful way with the Babynote mobile app. Babynote creates a beautiful timeline of your pregnancy, so you can see how your little miracle is growing and find useful inform…	Health & Fitness		0	No	Free	HYPE4MOBILE MALEWICZ I WSPOLNICY SPOÅKA JAWNA	https://apps.apple.com/us/developer/hype4mobile-malewicz-i-wspolnicy-spo%C5%82ka-jawna/id501938616?uo=4	Commercial	Apple App Store	Version 2.3	Apple iPhone (iOS)	Smartphone
AR_28	GLOW Pregnancy & Baby Tracker (called Nurture on Apple)	Glow/Nurture Tracker	https://play.google.com/store/apps/details?id=com.glow.android.nurture&hl=en&gl=us	Pregnancy? Countdown baby and track pregnancy with Glow Nurture!_x000D_ _x000D_ Glow Nurture is an amazing pregnancy tracker app. It gives you everything you need during your pregnancy, including daily updates on baby size, baby development milestones, baby countdown, and vibrant community groups as well. It also provides an all-in-one baby registry tool. _x000D_ _x000D_ ** FEATURES**_x000D_ _x00…	Medical	Parenting	0, or sale offer 3.74 per month, 79.99 lifteime, 12.99 3 months	No	Free	Glow Inc	https://glowing.com	Commercial	Both	Version 4.24.9 (iOS) and version 5.5.11 (Android)	Apple iPhone (iOS)	Smartphone
AR_29	Happy Pregnancy Ticker	Happy Pregnancy Ticker	https://play.google.com/store/apps/details?id=com.tracker.happypregnancy&hl=en&gl=us	Wish you a very Happy Pregnancy! _x000D_ _x000D_ Thanks for your phenomenal support and feedback for Happy Pregnancy Ticker which has made us to upgrade the app with more features, bringing it more closer to you. We sincerely hope that we have covered all your suggestions received through email & comments. For a quick look of the new features, kindly have a look at the screenshots. Expecting your…		Health & Fitness	0	No	Free	SOFTCRAFT	http://www.softcraftsystems.com	Commercial	Google Play Store	Version 3.4	Samsung (Android)	Smartphone & tablet
AR_33	MomDiary: Week by week Pregnancy Tracker	MomDiary	https://play.google.com/store/apps/details?id=com.hightech.pregnencytracker&hl=en&gl=us	MomDiary: Week by week Pregnancy Tracker includes a detail description of your baby's and changes in your body. You'll also find important Helpful tips that will helpful your health and for baby too._x000D_ _x000D_ Very useful to log your health like sleep, physical activities, mood, weight, blood pressure and nutrition), personal notes, baby‚Äôs first kick and bump photos._x000D_ _x000D_ **Pregn…		Parenting	0, or $4.09 one time payment	No	Free	Hightech Solution	https://play.google.com/store/apps/developer?id=Hightech+Solution&hl=en&gl=us	Commercial	Google Play Store	Version 1.13	Samsung (Android)	Smartphone & tablet
AR_37	My Pregnancy	My Pregnancy-Aleksei	https://apps.apple.com/us/app/my-pregnancy/id1472316290?uo=4	My Pregnancy is a week-by-week pregnancy tracker. Our app will help you over the course of your pregnancy. Stay on top of the changes happening inside your body. Find out how your baby is developing. Our app is completely free and does not contain advertising. This app includes: - week-by-week advice; - useful information on fetal development and changes in your body; - week-by-week fetal measure…	Medical	Parenting	0	No	Free	Aleksei Neiman	https://apps.apple.com/us/developer/aleksei-neiman/id604710689?uo=4	Commercial	Both	Version 1.6.2 (iOS) and version 1.6.1 (Android)	Apple iPhone (iOS)	Smartphone
AR_38	myFetalLife	myFetalLife	https://apps.apple.com/us/app/myfetallife/id1418310499?uo=4	1.Nurse Care to help you manage and monitor your pregnancy. 2.Gestational diabetes log feature to help record blood glucose readings and create a report with one click and be able to email to healthcare providers. 3.Kick Counter to help record kicks and track it. 4.Permission based data sharing with doctors and family members 5.Smart and Intelligent FAQ and Chat BOT feature using patent pending a…	Medical		0	No	Free	FetalLife	https://apps.apple.com/us/developer/fetallife/id1418310498?uo=4	Commercial	Apple App Store	Version 4.17	Apple iPhone (iOS)	Smartphone
AR_41	Ovia Pregnancy Tracker	Ovia Pregnancy Tracker	https://apps.apple.com/us/app/ovia-pregnancy-tracker/id719135369?uo=4	Expecting? Watch your baby grow every day with Ovia Pregnancy! Ovia's personalized approach to tracking your baby's development gives you an app as unique as your pregnancy. NEW feature! My baby names: Weâ€™re so excited to help you keep track of your favorite baby names (and hopefully find a winner!) with this new feature. Swipe through thousands of names to â€˜likeâ€™ and â€˜loveâ€™ your favori…	Medical	Medical	0	No	Free	Ovuline, Inc.	https://apps.apple.com/us/developer/ovuline-inc/id570244392?uo=4	Commercial	Both	Version 5.3.0 (iOS) and version 3.3.0 (Android)	Apple iPhone (iOS)	Smartphone
AR_45	Pregnancy + tracker app	Pregnancy +	https://play.google.com/store/apps/details?id=com.hp.pregnancy.lite&hl=en&gl=us	Download the world‚Äôs leading pregnancy tracker app today, for free week-by-week pregnancy information and articles!_x000D_ _x000D_ The Pregnancy+ app features expert advice, daily articles, healthcare tips and interactive 3D models so you can track your baby‚Äôs development. Our pregnancy app has been downloaded over 40 million times by expecting families. Join our worldwide community today! _x…	Medical	Parenting	0	No	Free	Philips Consumer Lifestyle B.V.	https://philips-digital.com/	Commercial	Both	Version 5.20.1 (iOS) and version 5.17.5 (Android)	Apple iPhone (iOS)	Smartphone
AR_47	Pregnancy App (pregnancy tracker on google play store)	Pregnancy App-Amila Tech	https://apps.apple.com/us/app/pregnancy-app/id1243672846?uo=4	Pregnant? Just track your pregnancy week by week using Pregnancy App. With Pregnancy App you can easily: - track your pregnancy; - get information about your pregnancy; - get current pregnancy week and use pregnancy calendar; - calculate due date (pregnancy date); - manage contractions with contraction counter - track kicks with kick counter - track your pregnancy weight Pregnancy Tracker is very…	Medical	Medical	0	No	Free	Amila Tech Limited	https://apps.apple.com/us/developer/amila-tech-limited/id1539663467?uo=4	Commercial	Both	Version 1.1.38 (iOS) and version 1.2.90 (Android)	Apple iPhone (iOS)	Smartphone
AR_48	Pregnancy Companion	Pregnancy Companion	https://play.google.com/store/apps/details?id=apps.healthcare.pregnancycompanion&hl=en&gl=us	Track Your Pregnancy Week by Week with Weight Tracker, Ovulation Finder, Yoga and More with Pregnancy Companion App. _x000D_ _x000D_ Track and maintain week by week growth, health and everything of both baby and mother. Get niche updates of your baby's development. Keep your mind Strong and body healthy during pregnancy with our selected yoga specific to pregnancy. Overcome negative thoughts duri…		Medical	0, premium - 6.99, one time payment	No	Free	Healthcare Apps	https://yourhealthapps.blogspot.com/	Commercial	Google Play Store	Version 3.0	Samsung (Android)	Smartphone & tablet
AR_51	Pregnancy tracker - Momly	Pregnancy Tracker-Momly	https://play.google.com/store/apps/details?id=com.pregnancy.tracker.due.date.countdown.contraction.timer&hl=en&gl=us	Welcome to our FREE pregnancy tracker with due date countdown üòç First-time pregnancy is a wonderful experience but it may be really stressful. We‚Äôre here to help future moms and provide them with all the information they will need. These 280 days will be much easier with our pregnancy tracker!_x000D_ _x000D_ All information you need in one Pregnancy App!_x000D_ _x000D_ üåüWatch your baby gr…		Parenting	0, or premium for 3.09 monthly, 6.49 quarterly and 15.99 lifetime	No	Free	Pregnancy apps contraction timer, due date tracker	https://play.google.com/store/apps/dev?id=6131347309311170805&hl=en&gl=us	Commercial	Google Play Store	Version 2.0.3	Samsung (Android)	Smartphone & tablet
AR_56	Pregnancy Tracker	Pregnancy-Sevenlogics	https://apps.apple.com/us/app/pregnancy-tracker/id972240963?uo=4	The best Pregnancy Tracker app for iOS! Stretch marks, prenatal yoga, morning sickness, crib shopping... thereâ€™s just so much to think about when youâ€™re expecting! Thatâ€™s why Pregnancy Tracker is here with engaging daily articles to relax your nerves and guide you through a safe and comfortable pregnancy. And that's not all - here are some of the benefits you'll get out of this great app: â…	Medical		0	No	Free	Sevenlogics, Inc.	https://apps.apple.com/us/developer/sevenlogics-inc/id346249545?uo=4	Commercial	Apple App Store	Version 1.0.11	Apple iPhone (iOS)	Smartphone
AR_58	Pregnancy Tracker Week by Week	Pregnancy Tracker-Wachanga	https://play.google.com/store/apps/details?id=com.wachanga.pregnancy&hl=en&gl=us	This free pregnancy tracker app will help expectant parents to remain calm throughout your pregnancy. This pregnancy guide will always keep you informed about the processes taking place in your body, the development of your baby, plus the things that matter the most to you now, including a healthy diet. There's also a tracker for everything you'll need, right down to a contraction timer for when …	Medical	Parenting	1 week free trial or 2.99 monthly or 9.99 lifetime	Free trial	Free	Wachanga	http://wachanga.com	Commercial	Both	Version 3.65 (iOS) and version 3.63.0 (Android)	Apple iPhone (iOS)	Smartphone
AR_59	Pregnancy Tracker Week By Week Pro Free	Pregnancy Tracker-Hylal	https://play.google.com/store/apps/details?id=com.hylal.pregnancydaybyday&hl=en&gl=us	Congratulations! You are pregnant. Our interactive pregnancy calculator based on due date app Pregnancy Week By Week has been designed to support all pregnant women during their pregnancy._x000D_ _x000D_ Install the Pregnancy Tracker Week By Week App which is one of the best pregnancy apps and just enter your due date to the pregnancy app._x000D_ _x000D_ The Pregnancy App will calculate how many …		Medical	0	No	Free	Hylal Health Apps	https://play.google.com/store/apps/developer?id=Hylal+Health+Apps&hl=en&gl=us	Commercial	Google Play Store	Version 2.8.44	Samsung (Android)	Smartphone & tablet
AR_62	Pregnancy Week by Week	Pregnancy Week-Promotube	https://play.google.com/store/apps/details?id=com.svn.mrkt.pregnancytracker&hl=en&gl=us	Pregnant? Just track your pregnancy week by week._x000D_ _x000D_ The Ultimate Pregnancy Tracking app for you!_x000D_ _x000D_ Mother & Baby Care: Get useful and relevant information about your baby's development. Read how to relieve your pregnancy symptoms._x000D_ _x000D_ Yoga During Pregnancy: Keep your mind Strong and body healthy during pregnancy with our selected yoga. Overcome negative though…		Medical	0	No	Free	Promotube AAC	https://play.google.com/store/apps/dev?id=8617251453071316929&hl=en&gl=us	Commercial	Google Play Store	Version 3.0	Samsung (Android)	Smartphone & tablet
AR_64	Pregnancy Week by Week	Pregnancy Week-Paydos	https://play.google.com/store/apps/details?id=com.serkansen.pregnancy&hl=en&gl=us	Pregnancy week by week + Calculator + Weight Tracker + Baby Name Finder & My Pregnancy App_x000D_ _x000D_ Pregnancy week by week application keeps you informed about the changes that occur in your baby during pregnancy and track of the weight you have taken during pregnancy._x000D_ When your baby begins a new week in your development, you will receive a small message from your baby._x000D_ _x000D…		Health & Fitness	0, 1.49 monthly and 14.99 annually	No	Free	Paydos Bilişim	https://play.google.com/store/apps/dev?id=5301871671503088825&hl=en&gl=us	Commercial	Google Play Store	Version 6.0.1	Samsung (Android)	Smartphone & tablet
AR_68	Sprout Pregnancy	Sprout Pregnancy	https://apps.apple.com/us/app/sprout-pregnancy/id441977097?uo=4	Congratulations on your pregnancy and welcome to Sprout! Itâ€™s an Apple â€˜Essential App for Parentsâ€™ and is one of Time Magazineâ€™s Top 50 Apps of the Year. Trusted and recommended by expecting families all over the world, Sprout Pregnancy guides you through every day of your pregnancy. It helps keep you organized and educated about the many exciting changes and developments happening in you…	Health & Fitness	Health & Fitness	7 day free trial or 12.99 for a single pregnancy and 14.99 for unlimited pregnancies	Free trial	Free	Med ART Studios	https://apps.apple.com/us/developer/med-art-studios/id369577478?uo=4	Commercial	Both	Version 13.0 (iOS) and version 1.18 (Android)	Apple iPhone (iOS)	Smartphone
AR_69	Stork - Pregnancy Tracker & Calendar App	Stork Pregnancy Tracker	https://play.google.com/store/apps/details?id=com.minskapple.beremennostplusfree&hl=en&gl=us	Stork app guides you through pregnancy day-by-day and week-by-week. Based on your due date, you will receive personalized information, the latest parenting news and health information. _x000D_ You will get tools to help you prepare and feel in control every step of the way ‚Äì helping you achieve a happy, healthy pregnancy._x000D_ _x000D_ To get started, simply enter your baby's due date. All hea…	Medical		0, or &9.99 one-time payment	No	Free	Tapston Development, LLC	https://tapston.com	Commercial	Apple App Store	Version 3.9.92	Apple iPhone (iOS)	Smartphone
AR_73	Velmio: Pregnancy Tracker App	Velmio Pregnancy Tracker	https://apps.apple.com/us/app/velmio-pregnancy-tracker-app/id1498760243?uo=4	Pregnancy is amazing but it also comes with a variety of unpleasant symptoms and risks of complications. Generic advice can often be confusing and overwhelming, making it difficult to understand your individual requirements for a healthy pregnancy lifestyle. Velmio is the first pregnancy app to generate insights based on your own unique health profile, replacing generic content with timely and re…	Medical		Free trial or 1.49 per week	Free trial	Free	Velmio OÜ	https://apps.apple.com/us/developer/velmio-o%C3%BC/id1498760242?uo=4	Commercial	Apple App Store	Version 2.8.0	Apple iPhone (iOS)	Smartphone
AR_74	WebMD Pregnancy	WebMD Pregnancy	https://apps.apple.com/us/app/webmd-pregnancy/id600535431?uo=4	WebMD - Pregnancy Tracker and Health Guide Our free pregnancy app offers trusted health information for expecting parents and lets you track your babyâ€™s growth and development week by week. Get access to more than 900 doctor-approved articles, videos, slideshows and quizzes, safety tips, and expert-curated checklists. Find support and maternity advice in our caring Pregnancy Community. Track yo…	Health & Fitness		0	No	Free	WebMD	https://apps.apple.com/us/developer/webmd/id295076332?uo=4	Commercial (medical institution)	Apple App Store	Version 2.9.1	Apple iPhone (iOS)	Smartphone
AR_81	Pregnancy Tracker	Pregnancy Tracker-Enes	https://play.google.com/store/apps/details?id=com.ns.gebelikhaftam&hl=en&gl=us	"Pregnancy Tracking" is an application that you use in your pregnancy period._x000D_ _x000D_ You can track; _x000D_ -How many weeks pregnant,_x000D_ -Estimated date of birth,_x000D_ -The number of days that you take your baby in your arms,_x000D_ -Your baby's horoscope signs._x000D_ -1-12 month baby development information._x000D_ *Kick tracking,_x000D_ *Weight tracking,_x000D_ *Add private note …		Parenting	0	No	Free	Enes Aydın	https://play.google.com/store/apps/dev?id=8585247557043665051&hl=en&gl=us	Commercial	Google Play Store	Version 2.0	Samsung (Android)	Smartphone & tablet
AR_83	Pregnancy Tracker, Week by Week, Day by Day	Pregnancy Tracker-Timskiy	https://play.google.com/store/apps/details?id=com.timskiy.pregnancy&hl=en&gl=us	The Pregnancy application is a convenient and simply irreplaceable assistant with a huge set of features and functions, the meaning of which is to help the expectant mother to have a great pregnancy, confidently prepare for childbirth and safely give birth to a baby._x000D_ Join us and get inspired every day!_x000D_ In this app you will find everything you need!_x000D_ - Information about pregnan…		Parenting	0, or 3.79 monthly, 9.49 for 3 months and 24.99 for lifetime	No	Free	Timskiy	https://play.google.com/store/apps/developer?id=Timskiy&hl=en&gl=us	Commercial	Google Play Store	Version 1.1.14	Samsung (Android)	Smartphone & tablet
AR_84	Pregnancy Tracker: Baby Bump	Pregnancy Tracker-FitnessLab	https://apps.apple.com/us/app/pregnancy-tracker-baby-bump/id1453373942?uo=4	Whether youâ€™re a first time mom-to-be or proud mother of two or more, Pregnancy App provides helpful advice and information about you and your developing baby. With Pregnancy App, you will know when you can feel your babyâ€™s first kick or when youâ€™ll be able to find out your little oneâ€™s gender. As a soon-to-be mother, you will learn more about what you can expect to happen with you and yo…	Medical		0	No	Free	Fitness Labs	https://apps.apple.com/us/developer/fitness-labs/id1151052132?uo=4	Commercial	Apple App Store	Version 1.1.1	Apple iPhone (iOS)	Smartphone
AR_86	Pregnancy Food Tracker ~Fittur	Pregnancy Tracker-Fittur	https://apps.apple.com/us/app/pregnancy-food-tracker-fittur/id1533162724?uo=4	The Fittur pregnancy and postpartum diet app guides your nutrition during pregnancy. Balances your nutrition during the critical breast feeding stage. Then helps you transition to your ideal body composition after pregnancy. You can even transform your app into a life long calorie counter and macro tracker. Balance your diet. Eat healthy. Maintain an ideal birth weight. Cut fat. Build muscle. Max…	Health & Fitness		30 day free trial, then monthly $9.95 and annually $49.95	Free trial	Free	Fittur	https://apps.apple.com/us/developer/fittur/id1482012668?uo=4	Commercial	Apple App Store	Version 5.2.3	Apple iPhone (iOS)	Smartphone
